# Supplementary material for: Brain pathology recapitulates physiology: A network meta-analysis
Source: Commun Biol. 2021 Mar 8;4:301. doi: 10.1038/s42003-021-01832-9 (PMC7940476; doi:10.1038/s42003-021-01832-9)
Supplement: Supplementary file 3 — Supplementary Data 1 [file 42003_2021_1832_MOESM3_ESM.xlsx]

## Sheet: Figure 1
Network	r
Temporo-Limbic	0.62
Fronto-Striatal	0.62
Pulvinar (Thal.)	0.54
MDN (Thal.)	0.41
Ventral Attention	0.52
Auditory	0.52
Medial Visual	0.48
Cognitive Control	0.43
Salience	0.42
R. Cent. Executive	0.39
Anterior DMN	0.38
Posterior DMN	0.31
L. Cent. Executive	0.34
Hand Sensorimotor	0.32
Mouth Sensorimotor	0.34

## Sheet: Figure 2
	VBM_D_20	VBM_D_45	VBM_D_70
FUNC_D_20	67.5	60	50
FUNC_D_45	52.3077	64.4444	61.7391
FUNC_D_70	42.2222	53.0435	63.5714

## Sheet: Figure 3
Network	Disease Entropy	Behavior Entropy	r
Temporo-Limbic	0.823	0.754	0.62
Fronto-Striatal	0.685	0.818	0.62
Pulvinar (Thal.)	0.679	0.816	0.54
MDN (Thal.)	0.761	0.816	0.41
Ventral Attention	0.846	0.908	0.52
Auditory	0.803	0.593	0.52
Medial Visual	0.562	0.59	0.48
Cognitive Control	0.763	0.903	0.43
Salience	0.861	0.92	0.42
R. Cent. Executive	0.568	0.921	0.39
Anterior DMN	0.705	0.668	0.38
Posterior DMN	0.581	0.668	0.31
L. Cent. Executive	0.794	0.881	0.34
Hand Sensorimotor	0.657	0.672	0.32
Mouth Sensorimotor	0.657	0.881	0.34

## Sheet: Figure 4
BrainMap Behavior		18	14	6	6	16	7	20	17	4	9	13	13	3	8	12
Action.Execution.Other	736	-0.680715	0.988462	2.08154	2.08154	-0.131364	-0.293642	-1.0418	0.250831	0.210278	0.651837	-1.98507	-1.98507	-0.152168	7.39354	2.13735
Action.Execution.Speech	158	-1.036	0.279053	2.44784	2.44784	2.91595	6.29005	-1.25321	2.69441	2.49186	0.399813	-2.48422	-2.48422	3.92906	0.22716	5.78791
Action.Imagination	101	-1.01769	0.731118	0.305183	0.305183	1.82455	-1.05696	-0.649859	0.794445	0.876411	0.90574	-0.489384	-0.489384	2.55882	2.90155	3.12342
Action.Inhibition	237	-0.40905	1.51154	0.618208	0.618208	2.08851	-0.53112	-1.30891	2.95333	3.09824	3.22531	-0.467238	-0.467238	1.55638	0.972491	1.38719
Action.Motor Learning	26	-0.287218	3.53584	2.89245	2.89245	-0.945999	-1.0317	-0.9076	1.44002	-0.121355	1.34402	-1.53051	-1.53051	-0.323432	4.57044	0.678752
Cognition.Language.Semantics	797	-0.178642	-0.119421	-0.0881869	-0.0881869	3.66134	0.231018	-0.361915	2.15551	2.80332	0.833801	-0.173117	-0.173117	5.7048	-0.659746	2.34468
Cognition.Memory.Working	554	-0.379873	-0.132139	0.232774	0.232774	1.46163	-0.933977	-0.871394	2.90376	2.33736	2.82759	-1.02444	-1.02444	3.53214	0.398249	2.66268
Cognition.Reasoning	794	0.317491	2.02499	0.53838	0.53838	1.33619	-1.47038	-0.663055	2.03278	2.26821	1.73956	0.678835	0.678835	1.60953	-0.456715	1.31932
Cognition.Social Cognition	381	0.0315697	0.212675	-0.462258	-0.462258	1.32217	-0.062437	-0.919006	0.828584	0.953207	0.557753	2.94206	2.94206	1.01154	-1.25958	0.285686
Cognition.Temporal	43	0.0283051	1.29246	0.178046	0.178046	2.26019	0.0869686	-1.86531	1.17414	3.93215	3.29091	-0.639705	-0.639705	2.14167	0.429511	2.34553
Emotion.Negative.Anger	49	3.72544	0.941769	0.971258	0.971258	2.30574	0.763468	-0.817711	0.149647	-0.0160529	1.9172	-1.06105	-1.06105	1.18182	-0.858414	0.680206
Emotion.Negative.Disgust	90	3.95674	1.29916	1.45527	1.45527	3.15751	-0.838758	-0.255908	1.73089	3.16458	2.4608	-0.192987	-0.192987	1.2282	-0.963987	0.330153
Emotion.Neutral	24	0.711378	1.72646	-0.596757	-0.596757	0.969865	-0.703769	2.11499	0.756478	1.83685	-0.350243	3.30889	3.30889	1.4619	-1.67565	-0.283163
Emotion.Positive.Reward/Gain	641	1.21867	4.92012	1.8065	1.8065	1.50778	-1.39047	-1.17687	1.80481	2.62919	0.787421	1.03001	1.03001	0.679645	-0.455434	-0.208492
Interoception.Respiration Regulation	42	1.5397	0.625376	2.1511	2.1511	-0.0645737	-1.48286	-1.21912	0.711625	1.09746	0.602009	-1.4046	-1.4046	-0.697763	-0.173984	0.925126
Interoception.Sexuality	137	4.397	3.56488	2.34274	2.34274	0.41324	-1.47001	-0.733898	-0.0784665	1.48302	0.863768	0.0248484	0.0248484	-0.018665	-0.716709	0.369842
Perception.Olfaction	136	7.89904	3.32653	1.50977	1.50977	0.243232	-1.53486	-0.772586	0.111309	1.14219	-0.766086	-0.583497	-0.583497	-0.225462	-0.690987	-1.03753
Perception.Somesthesis.Pain	255	0.573195	2.47495	3.23677	3.23677	2.64676	0.913348	-2.66039	3.2149	4.16732	2.11161	-1.67267	-1.67267	0.695477	1.80255	0.311662
Perception.Vision.Motion	196	-1.34661	0.0133024	0.628608	0.628608	-0.675053	-1.68593	1.73782	0.188527	0.698719	1.01984	-1.55487	-1.55487	-0.0703114	1.72535	0.989845
Perception.Vision.Other	489	0.508743	-0.5422	-0.608182	-0.608182	0.148404	-0.892697	1.03883	0.297926	0.428466	0.905786	-0.594118	-0.594118	0.787297	0.109215	0.822654
ICD-10 Diagnosis		1	2	5	15	3	11	20	9	12	7	14	18	16	10	10
G10: Huntington's Disease	15	3.96515	21.7401	4.65781	11.9238	1.58283	3.51087	0.280588	-1.71349	8.38903	-0.581057	0.466096	-0.350271	1.5376	1.80101	1.80101
G40.B: Juvenile Myoclonic Epilepsy	20	-0.1993	-0.267879	9.32493	1.00076	-0.229592	0.72809	-0.315108	0.381216	-1.24361	0.112441	2.12054	-2.11773	-1.22932	0.681366	0.681366
G30: Alzheimer's Disease	136	9.31464	1.15452	0.636148	2.12951	1.42999	0.450008	-0.302841	-0.973767	1.17006	-1.19104	-1.03315	1.69471	2.17233	-1.00928	-1.00928
G31.01: Pick's Disease	36	6.90269	3.3187	-0.336204	1.62618	2.9055	0.866465	-1.21011	-1.06919	-0.0162151	-0.227741	-1.57157	-0.895166	4.11298	-1.20387	-1.20387
G90.3: Multi-system Degeneration	22	1.02534	4.09923	0.114686	0.956663	4.13751	0.0434725	-0.59518	0.71658	6.84566	-0.0362677	0.754359	-0.952619	-0.984941	0.741642	0.741642
R47.01: Aphasia	39	6.34781	2.92328	-0.41947	1.41738	3.66078	0.832667	-0.968887	-1.17183	0.0169307	-0.344707	-1.59368	-0.908467	4.66447	-1.24685	-1.24685
G31.84: Mild Cognitive Impairment	84	6.28451	-0.684435	0.173391	0.159296	0.600779	1.29244	0.0983984	-0.982709	1.02515	0.0782165	-0.158839	1.67698	2.29304	-1.35097	-1.35097
G35: Multiple Sclerosis	106	0.673142	2.93437	5.97312	3.76823	1.05988	1.12257	-0.301704	-0.0980896	1.79021	-0.360458	-0.62708	0.286457	0.363397	2.79879	2.79879
Z81.8: Family Hist. of Mental Disorder	16	5.8376	-1.62617	0.459559	-0.568367	0.740035	1.31835	0.999235	0.278856	2.72832	-1.10497	-0.939722	2.57197	1.10507	-0.619412	-0.619412
G31.85: Corticobasal Degeneration	18	-0.291118	3.50856	1.25378	5.64767	1.74808	1.17694	-1.17177	-0.329299	3.02573	4.68231	-1.87576	-2.17497	-1.10559	2.99449	2.99449
P07.3: Preterm Birth	19	5.55212	-1.11517	1.92778	1.45132	-0.298738	0.900693	-0.731264	-1.60929	-0.102291	-2.29419	-1.44307	0.0454231	4.81546	0.794425	0.794425
G93.81: Temporal Sclerosis	17	2.88322	-0.0189576	5.25718	3.94226	-1.12884	-0.550085	-2.08616	0.264584	0.199375	-1.91204	-0.524915	-0.167756	2.01298	-1.62722	-1.62722
G12.21: Amyotrophic Lateral Sclerosis	19	-0.21036	0.609254	0.740854	2.57589	1.0922	1.02845	-1.87173	-0.562906	2.00918	3.18698	-0.855138	-2.39956	2.76457	4.30034	4.30034
G23.1: Progressive Supra. Palsy	39	-0.104052	1.14196	2.29215	3.52382	2.59788	-0.648318	-1.4171	1.64805	3.09011	4.08723	0.849027	-2.12906	-0.0488045	-0.00731741	-0.00731741
G31.0: Frontotemporal Dementia	105	4.05169	3.09201	-1.29016	0.593951	3.29836	0.0187448	-1.49693	1.44641	3.54563	2.11662	1.2771	-1.2151	2.05003	-0.449138	-0.449138
S06.02: Diffuse Traumatic Brain Injury	12	0.100136	-0.075132	0.12111	-0.875991	2.1884	-1.13067	1.1369	3.72594	1.75824	3.23583	0.29514	-0.0523738	1.59377	-0.626949	-0.626949
M79.7: Fibromyalgia	11	0.606828	0.897026	0.300017	-0.0964806	1.56631	-0.662745	-1.54128	2.82204	0.410219	-0.0492274	3.5729	-0.314228	-0.810732	-1.57921	-1.57921
F20: Schizophrenia	245	1.62006	0.543627	0.903536	1.90202	3.43092	1.86539	0.357015	1.12574	1.96376	1.01473	1.36929	-0.559122	1.98061	-0.435558	-0.435558
F41.0: Panic Disorder	13	2.11091	0.020775	-0.279211	0.668629	2.11945	3.37521	-0.145294	0.521736	1.05886	0.122079	-1.00402	-0.775496	1.73578	-1.12627	-1.12627
G89.2: Unclassified Chronic Pain	134	1.03501	1.68646	3.073	1.84124	0.792133	0.608629	-1.10743	1.53394	1.92233	0.534825	1.13007	-1.27755	-0.0875339	0.571489	0.571489
G20: Parkinson's Disease	106	2.86178	0.392791	-0.287089	0.936142	1.89956	-0.0975145	-0.311473	-0.227991	1.68617	0.191542	-0.313164	-0.119278	1.34983	-0.598282	-0.598282
F84.5: Asperger's Syndrome	22	0.347719	-0.0730129	-0.100439	2.16175	-1.00078	2.78379	-1.21105	1.28813	0.582616	-0.445792	0.572899	-0.516512	-0.178351	-0.0746004	-0.0746004
F50.0: Anorexia Nervosa	18	2.59293	2.21012	-1.62182	0.594043	-0.406868	0.0856432	-0.138533	1.30684	1.78545	-0.862468	-0.846128	2.34331	-0.699383	-0.394363	-0.394363
F43.10: Posttraumatic Stress Disorder	49	0.544805	-1.07023	-1.53994	-0.710777	1.31495	0.507721	0.474786	2.27266	1.46317	-0.0419394	2.196	-0.683865	1.07551	-0.0635902	-0.0635902
F33: Major Depressive Disorder	147	2.19649	1.1159	0.0529617	0.622579	-0.380685	0.620648	-0.337684	0.862177	0.927743	-0.130302	0.83311	-0.185603	-0.397182	-0.512803	-0.512803
Q04: Congenital Brain Malformations	11	-1.564	-2.45642	-1.60665	-1.48948	-1.54104	2.17988	-0.297059	-0.516176	-1.5724	0.72217	-0.266311	1.30211	-1.46827	0.85569	0.85569
Z91.49: Personal Hist. of Psy. Trauma	72	0.170287	-0.930512	-0.929205	-0.670447	0.806032	0.205191	0.693008	1.83378	0.739109	-0.28182	2.15562	-0.64122	0.554468	-0.0535897	-0.0535897
F29: Unspecified Psychosis	35	-0.703926	0.590552	-0.565106	0.644252	0.956106	2.13151	-0.163697	0.145235	1.8704	-0.135394	0.177098	0.571371	-0.2049	-1.55543	-1.55543
F31: Bipolar Disorder	108	0.820006	1.3508	-0.32531	0.350633	1.16019	0.295658	-1.03684	0.835664	1.63509	-0.334662	0.297676	-0.0363983	-0.153385	-0.437674	-0.437674

## Sheet: Figure 5
Labels	Behavior Entropy	CST_minus_PWR_FUNC	CST_minus_PWR_FUNC_ERROR
Temporo-Limbic	59.0925	0.484109	0.0684863
Fronto-Striatal	58.0823	0.277119	0.0899583
Ventral Attention	77.2106	0.215153	0.0752432
Auditory	40.8427	0.161558	0.0600441
Medial Visual	27.1769	-0.587092	0.0588495
Cognitive Control	70.8375	-0.0373965	0.045589
Salience	82.1062	0.308699	0.0867937
R. Cent. Executive	66.7116	0.103091	0.0493971
L. Cent. Executive	71.658	0.219023	0.0578216
MDN (Thal.)	58.7647	0.367577	0.105492
Posterior DMN	43.6895	-0.289016	0.0566244
Hand Sensorimotor	51.5119	0.0639267	0.0548654
Mouth Sensorimotor	72.0344	0.0126885	0.0550848
Labels	Disease Entropy	CST_minus_PWR_VBM	CST_minus_PWR_VBM_ERROR
Temporo-Limbic	74.5168	0.429824	0.110149
Fronto-Striatal	61.1256	0.328058	0.0934465
Ventral Attention	70.3648	0.298726	0.0777917
Auditory	53.8659	0.0435241	0.0772858
Medial Visual	0	-0.9276	0.0800885
Cognitive Control	53.5718	-0.0798109	0.0582004
Salience	76.7408	0.324882	0.0891014
R. Cent. Executive	46.5676	0.0420768	0.0473873
L. Cent. Executive	71.1775	0.360314	0.0794482
Pulvinar (Thal.)	58.6979	0.312091	0.12416
MDN (Thal.)	67.977	0.158789	0.160789
Anterior DMN	41.5437	-0.0648583	0.0605156
Posterior DMN	42.1787	-0.435011	0.0869206
Hand Sensorimotor	50.4995	0.0453264	0.0669492
